# Supplementary material for: Impact of Cardiac Arrhythmias on Acute Maternal Cardiovascular Outcomes in Pregnancy: A Systematic Review and Meta-Analysis
Source: Life (Basel). 2026 Feb 5;16(2):278. doi: 10.3390/life16020278 (PMC12941843; doi:10.3390/life16020278)
Supplement: Supplementary file 1 [file life-16-00278-s001.zip]

Archive with 4 entries (4 files):
- S1. PRISMA_2020_checklist.pdf
- S2. Search strategy broad.pdf
- Suppl Figures.pdf
- Suppl Tables.pdf
